# Supplementary material for: Prevalence of common respiratory viruses of infants with respiratory tract infections in European countries in the past decade: a systematic review and meta-analysis comparing between the pre-COVID-19, pandemic, and post-COVID-19 periods
Source: Eur J Pediatr. 2026 May 16;185(6):401. doi: 10.1007/s00431-026-07065-4 (PMC13179882; doi:10.1007/s00431-026-07065-4)
Supplement: Supplementary file 2 — (XLSX 16.4 KB) [file 431_2026_7065_MOESM2_ESM.xlsx]

## Sheet: Sheet1
Hoy et al. tool		Yes (1)/ No (0)
Study ID		Zuurbier 2023	Wick 2023	Vitucci 2023	KIDS-STEP	Tabatabai 2023	Stobbelaar 2023	Pinana 2023	Pierangeli 2023	Munoz-Quiles 2022	Kurskaya 2023	Jalving 2023	Monteiro 2023	Hernandez-Villaroel 2023	Hartiala 2023	Fonseca 2023	Fischer 2023	Dervaux 2023	De Maio 2023	De Luca 2023	degli Atti 2023	Caballero 2023	Bravo-quipo-de-Llano 2023	Bermudez-Berrezueta 2023	Bardsey 2023	Barbieri 2023	Bandeira 2023	Abatte 2023	Wrotek 2022	Vihikangas 2022	Tabatabai 2022	Rybak 2022	Powell 2022	Nardi 2022	Marcela 2022	Milani 2022	McGEoch 2022	Matera 2022	Lumley 2022	Langley 2022	Johanessen 2022	Hussain 2022	Montero 2022	Heimdall 2022	Guitart 2022	Garcia-Arroyo 2022	Cerar 2022	Cerar 2022	Caini 2022
External validity
1	Was the study’s target population a close representation of the national population in relation to relevant variables?	1	1	1	1	1	1	1	1	1	1	1	1	1	1	1	1	1	1	1	1	1	1	1	1	1		1	1	1	1	1	1	1	1	1	1	1	1	1	1	1	1	1	1	1	1	1	1
2	Was the sampling frame a true or close representation of the infants with respiratory tract population?	1	1	1	0	1	1	0	1	1	1	1	1	1	0	1	1	1	0	1	1	1	1	1	0	1		1	1	1	1	1	1	1	1	1	1	1	0	1	1	1	1	1	1	0	1	1	1
3	Was some form of random selection used to select the sample, OR was a census undertaken?	0	0	0	1	0	0	1	1	0	0	0	0	0	0	0	0	0	0	0	0	0	0	0	0	0		0	0	0	0	0	0	0	0	0	0	0	0	0	0	0	0	0	0	0	0	0	0
4	Was the likelihood of non response bias minimal?	0	0	0	0	0	0	0	0	0	0	0	0	0	0	0	0	1	0	1	0	0	1	1	0	0		0	0	0	0	0	0	1	0	0	1	1	0	1	0	0	0	0	0	0	0	1	0
Internal validity
5	Were data collected directly from the subjects (as opposed to a proxy)?	1	0	1	1	1	1	1	1	0	1	1	1	1	1	0	1	1	1	1	1	1	1	1	0	0		1	1	0	1	1	1	1	1	1	1	1	1	1	0	1	0	1	1	1	1	1	1
6	Was an acceptable case definition used in the study?	1	1	1	1	1	1	1	1	1	1	1	1	1	1	1	1	1	0	0	1	1	1	1	0	1		1	1	1	1	0	1	1	1	1	0	1	0	1	1	1	1	1	1	0	1	1	1
7	Was the study viral detection assay shown to have validity and reliability?	1	0	1	1	1	1	1	1	0	1	1	0	1	1	0	1	1	0	1	1	1	1	1	1	0		1	1	0	1	1	0	1	1	1	1	1	1	1	0	1	0	1	1	1	1	1	1
8	Was the same mode type of sample collected for all subjects?	1	0	1	1	1	1	1	1	0	1	1	1	0	1	0	1	0	0	0	0	0	1	0	0	0		1	0	0	1	0	1	1	1	1	1	1	0	1	0	1	0	1	0	0	0	0	1
9	Was the length of the shortest prevalence period for the parameter of interest appropriate?	1	1	1	0	1	1	0	1	0	1	0	0	1	1	1	0	0	1	1	1	1	1	1	1	1		0	1	1	1	1	1	1	1	1	0	1	1	1	1	1	1	1	1	1	1	1	1
10	Were the numerator(s) and denominator(s) for the parameter of interest appropriate?	1	1	1	1	1	1	1	1	1	1	1	1	1	1	1	1	1	1	1	1	1	1	1	1	1		1	1	1	1	1	1	1	1	1	1	1	0	1	1	1	1	1	1	1	1	1	1
	0-3 High	8	5	8	7	8	8	7	7	5	8	7	6	7	7	5	7	7	4	7	7	7	9	8	4	5		7	7	5	8	6	7	9	8	8	7	9	4	9	5	8	5	8	8	7	8	9	8
	4-6 Moderate
	7 - 10 Low
[truncated: 88 more columns]
